# Supplementary material for: Microbes and associated soluble and volatile chemicals on periodically wet household surfaces
Source: Microbiome. 2017 Sep 26;5:128. doi: 10.1186/s40168-017-0347-6 (PMC5615633; doi:10.1186/s40168-017-0347-6)
Supplement: Supplementary file 2 — Text S2. Bioinformatic processing of amplicon sequencing. Commands ran to process to bacterial and fungal sequencing reads, from raw sequences to OTU table and taxonomic identification. (TXT 8 kb) [file 40168_2017_347_MOESM2_ESM.txt]

######################################
######################################
##########BACTERIA####################
######################################
######################################
###amplicon analysis with mothur######
######################################


Mac version

Using ReadLine

Running 64Bit Version

mothur v.1.38.1
Last updated: 8/9/2016

mothur > make.contigs(file=H1W.stability.files, processors=4)
mothur > make.contigs(file=H1S.stability.files, processors=4)


mothur > quit


Windows version

Running 64Bit Version

mothur v.1.38.0
Last updated: 7/20/2016

mothur > 
screen.seqs(fasta=H1S.stability.trim.contigs.fasta, group=H1S.stability.contigs.groups, maxambig=0, maxlength=275)

mothur >
unique.seqs(fasta=H1S.stability.trim.contigs.good.fasta)

mothur > 
unique.seqs(fasta=H1W.stability.trim.contigs.good.fasta)

mothur > 
screen.seqs(fasta=H1W.stability.trim.contigs.fasta, group=H1W.stability.contigs.groups, maxambig=0, maxlength=275)

mothur > 
merge.files(input=H1S.stability.trim.contigs.good.unique.fasta-H1W.stability.trim.contigs.good.unique.fasta, output=H1.stability.trim.contigs.good.unique.fasta)

mothur > 
merge.files(input=H1S.stability.trim.contigs.good.names-H1W.stability.trim.contigs.good.names, output=H1.stability.trim.contigs.good.names)

mothur > 
merge.files(input=H1S.stability.contigs.good.groups-H1W.stability.contigs.good.groups, output=H1.stability.contigs.good.groups)

mothur > 
merge.files(input=H1.stability.trim.contigs.good.names-cheese.stability.trim.contigs.good.names, output=H1ch.stability.trim.contigs.good.names)

mothur > 
merge.files(input=H1.stability.contigs.good.groups-cheese.stability.contigs.good.groups, output=H1ch.stability.contigs.good.groups)

mothur > 
merge.files(input=H1.stability.trim.contigs.good.unique.fasta-cheese.stability.trim.contigs.good.unique.fasta, output=H1ch.stability.trim.contigs.good.unique.fasta)

mothur > 
summary.seqs(fasta=H1ch.stability.trim.contigs.good.unique.fasta, name=H1ch.stability.trim.contigs.good.names)

mothur > 
count.seqs(name=H1ch.stability.trim.contigs.good.names, group=H1ch.stability.contigs.good.groups)

mothur > 
unique.seqs(fasta=H1ch.stability.trim.contigs.good.unique.fasta, name=H1ch.stability.trim.contigs.good.names)

mothur > 
summary.seqs(fasta=current, name=current)
Using H1ch.stability.trim.contigs.good.unique.unique.fasta as input file for the fasta parameter.
Using H1ch.stability.trim.contigs.good.unique.names as input file for the name parameter.

mothur > 
count.seqs(name=H1ch.stability.trim.contigs.good.unique.names, group=H1ch.stability.contigs.good.groups)

mothur > 
summary.seqs(fasta=silva.nr_v128.align, processors=4)

mothur > 
get.lineage(taxonomy=silva.nr_v128.tax, taxon=Bacteria, fasta=silva.nr_v128.align)

mothur > 
pcr.seqs(fasta=silva.nr_v128.pick.align, start=11894, end=25319, keepdots=F, processors=4)

mothur > 
rename.file(input=silva.nr_v128.pick.pcr.align, new=silva.nr_v128.pcr.v4.align)

mothur > 
align.seqs(fasta=H1ch.stability.trim.contigs.good.unique.unique.fasta, reference=C:\Users\Despoina\Desktop\H1.surfaces\H1.surfaces.mothur\silva.nr_v128.pcr.v4.align)

mothur > 
summary.seqs(fasta=current, name=current)
Using H1ch.stability.trim.contigs.good.unique.unique.align as input file for the fasta parameter.
Using H1ch.stability.trim.contigs.good.unique.names as input file for the name parameter.

mothur > 
screen.seqs(fasta=H1ch.stability.trim.contigs.good.unique.unique.align, count=H1ch.stability.trim.contigs.good.unique.count_table, start=1968, optimize=end, maxhomop=8)

mothur > 
filter.seqs(fasta=H1ch.stability.trim.contigs.good.unique.unique.good.align, vertical=t, trump=.)

mothur > 
summary.seqs(fasta=current, count=current)
Using H1ch.stability.trim.contigs.good.unique.good.count_table as input file for the count parameter.
Using H1ch.stability.trim.contigs.good.unique.unique.good.filter.fasta as input file for the fasta parameter.

mothur > 
unique.seqs(fasta=H1ch.stability.trim.contigs.good.unique.unique.good.filter.fasta, count=H1ch.stability.trim.contigs.good.unique.good.count_table)

mothur > 
pre.cluster(fasta=H1ch.stability.trim.contigs.good.unique.unique.good.filter.unique.fasta, count=H1ch.stability.trim.contigs.good.unique.unique.good.filter.count_table, diffs=2)

mothur > 
summary.seqs(fasta=current, count=current)
Using H1ch.stability.trim.contigs.good.unique.unique.good.filter.unique.precluster.count_table as input file for the count parameter.
Using H1ch.stability.trim.contigs.good.unique.unique.good.filter.unique.precluster.fasta as input file for the fasta parameter.

mothur > 
chimera.uchime(fasta=H1ch.stability.trim.contigs.good.unique.unique.good.filter.unique.precluster.fasta, count=H1ch.stability.trim.contigs.good.unique.unique.good.filter.unique.precluster.count_table, dereplicate=t)

mothur > 
remove.seqs(fasta=H1ch.stability.trim.contigs.good.unique.unique.good.filter.unique.precluster.fasta, accnos=H1ch.stability.trim.contigs.good.unique.unique.good.filter.unique.precluster.denovo.uchime.accnos)

mothur > 
summary.seqs(fasta=current, count=current, processors=4)
Using H1ch.stability.trim.contigs.good.unique.unique.good.filter.unique.precluster.denovo.uchime.pick.count_table as input file for the count parameter.
Using H1ch.stability.trim.contigs.good.unique.unique.good.filter.unique.precluster.pick.fasta as input file for the fasta parameter.

mothur > 
classify.seqs(fasta=H1ch.stability.trim.contigs.good.unique.unique.good.filter.unique.precluster.pick.fasta, count=H1ch.stability.trim.contigs.good.unique.unique.good.filter.unique.precluster.denovo.uchime.pick.count_table, reference=C:\Users\Despoina\Desktop\V4_V3_silva\silva.nr_v128.align, taxonomy=C:\Users\Despoina\Desktop\V4_V3_silva\silva.nr_v128.tax)

mothur > 
remove.lineage(fasta=H1ch.stability.trim.contigs.good.unique.unique.good.filter.unique.precluster.pick.fasta, count=H1ch.stability.trim.contigs.good.unique.unique.good.filter.unique.precluster.denovo.uchime.pick.count_table, taxonomy=H1ch.stability.trim.contigs.good.unique.unique.good.filter.unique.precluster.pick.nr_v128.wang.taxonomy, taxon=Archaea-Chloroplast-Mitochondria-Eukaryota-unknown)

mothur > 
summary.seqs(fasta=H1ch.stability.trim.contigs.good.unique.unique.good.filter.unique.precluster.pick.pick.fasta, count=H1ch.stability.trim.contigs.good.unique.unique.good.filter.unique.precluster.denovo.uchime.pick.pick.count_table)

mothur > 
dist.seqs(fasta=H1ch.stability.trim.contigs.good.unique.unique.good.filter.unique.precluster.pick.pick.fasta, cutoff=0.10)

mothur > 
cluster(column=H1ch.stability.trim.contigs.good.unique.unique.good.filter.unique.precluster.pick.pick.dist, count=H1ch.stability.trim.contigs.good.unique.unique.good.filter.unique.precluster.denovo.uchime.pick.pick.count_table)

mothur > 
make.shared(list=H1ch.stability.trim.contigs.good.unique.unique.good.filter.unique.precluster.pick.pick.an.unique_list.list, count=H1ch.stability.trim.contigs.good.unique.unique.good.filter.unique.precluster.denovo.uchime.pick.pick.count_table, label=0.03)

mothur > 
classify.otu(list=H1ch.stability.trim.contigs.good.unique.unique.good.filter.unique.precluster.pick.pick.an.unique_list.list, count=H1ch.stability.trim.contigs.good.unique.unique.good.filter.unique.precluster.denovo.uchime.pick.pick.count_table, taxonomy=H1ch.stability.trim.contigs.good.unique.unique.good.filter.unique.precluster.pick.nr_v128.wang.pick.taxonomy, label=0.03)

mothur > 
quit


######################################
######################################
##########FUNGI#######################
######################################
######################################
###amplicon analysis with amptk#######
######################################

Usage:       amptk <command> <arguments>
version:     0.9.0

Written by Jon Palmer (2015) nextgenusfs@gmail.com

amptk illumina -i raw_sequences/ -o amptk_raw_sequenes_out/ -m map.txt -f CTTGGTCATTTAGAGGAAGTAA -r GCTGCGTTCTTCATCGATGC -l 300 --min_len 100 --read_length 300 --require_primer off

amptk cluster -i amptk_raw_sequenes_out.demux.fq -o amptk_out --uchime_ref ITS

blastn -db dynamic+mock -query amptk_out_FG.cluster.otus.fa -max_target_seqs 1 -out BLAST_amptk_out_FG.cluster.otus.txt -outfmt "6 qseqid sseqid qlen length pident evalue"
