# Supplementary material for: Microbes and associated soluble and volatile chemicals on periodically wet household surfaces
Source: Microbiome. 2017 Sep 26;5:128. doi: 10.1186/s40168-017-0347-6 (PMC5615633; doi:10.1186/s40168-017-0347-6)
Supplement: Supplementary file 7 — Table S1. Modeling results of source-specific contributions of VOCs to indoor concentrations. Raw data for the modeling results are represented in Fig. 6 of the main text. (XLSX 46 kb) [file 40168_2017_347_MOESM7_ESM.xlsx]

## Sheet: Sheet1
Sampling 1 (ppb)			Sampling 2 (ppb)
Species	Kitchen sink	Shower stall	Species	Kitchen sink	Shower stall
C4H8H+	3.8	3.7	C4H8H+	1.9	9.7
C5H10H+	2.5	2.5	C5H10H+	1.2	6.2
C3H4O2H+	0.46	1.9	C3H4O2H+	0.15	0.86
C2H4O2H+	0.14	1.8	C8H8O2H+	0.21	0.72
C2H2OH+	0.09	0.8	C8H16H+	0.1	0.52
C8H8O2H+	0.33	0.17	13CC3H8H+	0.09	0.42
13CC3H8H+	0.17	0.16	13CC4H10H+	0.07	0.35
C3H6O2H+	0.02	0.16	C3H4OH+	0.07	0.34
13CC4H10H+	0.14	0.14	C11H20O2H+	0.05	0.25
C8H16H+	0.14	0.14	C6H12H+	0.1	0.26
C6H12H+	0.18	0.09	C4H6OH+	0.03	0.23
C11H20O2H+	0.09	0.08	C10H20O2H+	0.03	0.13
C12H24OH+	0.08	0.07	C9H18O2H+	0.04	0.07
C3H4OH+	0.03	0.06	C12H24OH+	0.01	0.07
C8H14H+	0.05	0.04	C10H16H+	0.02	0.1
Sum	8.3	11.8		4.1	20.2
